# Supplementary material for: Chi-miR-3031 regulates beta-casein via the PI3K/AKT-mTOR signaling pathway in goat mammary epithelial cells (GMECs)
Source: BMC Vet Res. 2018 Nov 27;14:369. doi: 10.1186/s12917-018-1695-6 (PMC6258393; doi:10.1186/s12917-018-1695-6)
Supplement: Supplementary file 1 — Table S1. The up and down-regulated genes in the chi-miR-3031 mimics VS. negative control groups. (XLSX 46 kb) [file 12917_2018_1695_MOESM1_ESM.xlsx]

## Sheet: gene
Table S1 The up- and down-regulated genes in the chi-miR-3031 mimics VS. negetive control groups
Gene Name	GeneId	Locus	Negetive control (FPKM)	Chi-miR-3031 mimics (FPKM)	log2FoldChange	test_stat	p_value	padj	significant
LOC108636740	gene10022	NC_030816.1:74460376-74469639	1.66282	0.39513	-2.07323	-2.88568	0.0036	0.00748105	Down
PARK2	gene10110	NC_030816.1:84276198-85489623	0.936366	0.329948	-1.50484	-3.84908	5e-05	0.000136297	Down
PAPLN	gene10307	NC_030817.1:18209216-18413785	3.26937	1.28149	-1.35119	-3.08935	5e-05	0.000136297	Down
ARHGEF19	gene1089	NC_030809.1:239762-265301	2.98056	1.30807	-1.18815	-5.29101	5e-05	0.000136297	Down
LOC102174664	gene10945	NC_030817.1:76609081-76610715	1.90324	0.634121	-1.58562	-2.57183	0.01835	0.0329679	Down
SLC39A2	gene10955	NC_030817.1:76825567-76828457	9.94499	4.85472	-1.03458	-4.45177	5e-05	0.000136297	Down
TPPP2	gene10957	NC_030817.1:76836348-76851135	2.95311	0.962052	-1.61805	-1.98218	0.00905	0.0173582	Down
KLHDC7A	gene1114	NC_030809.1:1865388-1876572	1.17093	0.570667	-1.03693	-4.8261	5e-05	0.000136297	Down
LOC102188771	gene11216	NC_030817.1:88107402-88498195	0.783524	0	#NAME?	#NAME?	0.00905	0.0173582	Down
ATP6V1B1	gene11517	NC_030818.1:13329551-13357321	60.1028	25.7917	-1.22053	-23.5928	5e-05	0.000136297	Down
HAAO	gene11603	NC_030818.1:24994156-25009468	1.01162	0.504466	-1.00384	-1.29149	0.0216	0.038156	Down
EFEMP1	gene11695	NC_030818.1:38093731-38165206	11.295	4.80336	-1.23357	-7.78398	5e-05	0.000136297	Down
ASPRV1	gene11928	NC_030818.1:68032880-68034496	1.18928	0.226124	-2.3949	-2.79947	0.00745	0.0145379	Down
ID2	gene12129	NC_030818.1:88211639-88214136	42.0535	20.9867	-1.00275	-10.5608	5e-05	0.000136297	Down
SOX11	gene12141	NC_030818.1:90544577-90547452	0.745383	0.263171	-1.50198	-1.86479	0.0112	0.021068	Down
UBXN11	gene1241	NC_030809.1:9127410-9156998	1.77082	0.801645	-1.14339	-1.81049	0.0023	0.00496699	Down
SARDH	gene12418	NC_030818.1:103927035-103987689	1.61723	0.580984	-1.47695	-5.45942	5e-05	0.000136297	Down
UAP1L1	gene12486	NC_030818.1:106159563-106165665	19.2985	8.12036	-1.24887	-12.6234	5e-05	0.000136297	Down
SLITRK6	gene12618	NC_030819.1:25330930-25337543	0.806259	0.314684	-1.35734	-3.41571	0.0001	0.000264311	Down
FAM46B	gene1264	NC_030809.1:9752782-9760287	32.6755	14.9707	-1.12607	-13.8778	5e-05	0.000136297	Down
DHRS12	gene12826	NC_030819.1:65366867-65408854	6.15899	3.07154	-1.00373	-4.25327	5e-05	0.000136297	Down
SMPDL3B	gene1286	NC_030809.1:10537420-10569127	1.19226	0.509708	-1.22596	-2.65598	0.00245	0.00526158	Down
PRTFDC1	gene13084	NC_030820.1:25042449-25143324	5.56702	2.77098	-1.00651	-3.97986	5e-05	0.000136297	Down
LOC102176897	gene13254	NC_030820.1:42673561-42687254	1.40742	0.492384	-1.51519	-2.55761	0.0016	0.0035413	Down
C13H20orf196	gene13305	NC_030820.1:47418862-47527032	3.4408	1.61952	-1.08718	-2.41856	0.0005	0.00120339	Down
FAM83C	gene13619	NC_030820.1:64125498-64132641	1.35941	0.504452	-1.43019	-4.3002	5e-05	0.000136297	Down
MAFB	gene13692	NC_030820.1:68957926-68961227	6.4923	3.18998	-1.02518	-7.03105	5e-05	0.000136297	Down
MATN4	gene13739	NC_030820.1:73112517-73127481	3.39858	1.68241	-1.0144	-4.24284	5e-05	0.000136297	Down
LAPTM4B	gene13971	NC_030821.1:15788487-15854656	6.99199	3.485	-1.00455	-4.36104	5e-05	0.000136297	Down
TMEM74	gene14046	NC_030821.1:26579544-26583795	1.94408	0.598475	-1.69972	-3.81291	5e-05	0.000136297	Down
LOC102186703	gene14230	NC_030821.1:58634910-58650998	22.27	8.38356	-1.40947	-9.24605	5e-05	0.000136297	Down
KLHL38	gene14291	NC_030821.1:65789524-65801579	0.952019	0.390091	-1.28718	-3.18867	0.00025	0.000629193	Down
ANXA13	gene14293	NC_030821.1:65830491-65887111	1.10804	0.456532	-1.27923	-2.08374	0.0084	0.0162073	Down
LYNX1	gene14371	NC_030821.1:80399932-80405878	6.87096	3.32757	-1.04604	-8.65873	5e-05	0.000136297	Down
SERPING1	gene14601	NC_030822.1:2420351-2435086	2.45676	1.00661	-1.28725	-3.0357	0.00025	0.000629193	Down
TRIM44	gene14847	NC_030822.1:16635793-16748224	4.418	2.18309	-1.01702	-5.28971	5e-05	0.000136297	Down
PAMR1	gene14849	NC_030822.1:16905059-16987353	3.98665	1.95709	-1.02647	-5.29243	5e-05	0.000136297	Down
ELF5	gene14859	NC_030822.1:17861189-17911966	1.98447	0.908221	-1.12764	-2.873	0.00025	0.000629193	Down
DGAT2	gene14935	NC_030822.1:27720878-27753736	1.81077	0.652418	-1.47274	-2.66318	0.00015	0.000388511	Down
WNT10A	gene1520	NC_030809.1:28944026-28957603	7.91318	3.54972	-1.15655	-7.21038	5e-05	0.000136297	Down
POU2F3	gene15462	NC_030822.1:51458733-51544885	1.49	0.741705	-1.00639	-2.85826	0.0003	0.00074627	Down
TMPRSS4	gene15514	NC_030822.1:53536198-53576772	10.6221	4.23706	-1.32593	-8.51583	5e-05	0.000136297	Down
IGFBP5	gene1555	NC_030809.1:31117837-31140752	18.3252	5.81368	-1.65631	-4.35621	5e-05	0.000136297	Down
C15H11orf52	gene15583	NC_030822.1:60114971-60122136	4.99698	1.90539	-1.39097	-2.36662	0.0002	0.000509875	Down
SESN3	gene15643	NC_030822.1:67090456-67171957	66.5758	32.2943	-1.04372	-37.7857	5e-05	0.000136297	Down
ABCA12	gene1567	NC_030809.1:32634376-32843452	1.42263	0.618648	-1.20137	-6.30159	5e-05	0.000136297	Down
PDGFD	gene15696	NC_030822.1:77905020-78186325	2.92785	1.06338	-1.46119	-4.14654	5e-05	0.000136297	Down
MYBPH	gene15742	NC_030823.1:334267-342783	1.28115	0.529119	-1.27578	-2.71106	0.0007	0.00164323	Down
FMOD	gene15749	NC_030823.1:509292-519484	0.661695	0.224932	-1.55668	-2.90674	0.00375	0.00775383	Down
MTHFR	gene16055	NC_030823.1:40359957-40374676	1.71212	0.83277	-1.03979	-3.19087	5e-05	0.000136297	Down
ANKRD65	gene16193	NC_030823.1:49624545-49627485	1.22728	0.57571	-1.09205	-2.36616	0.00255	0.00545293	Down
TNNI1	gene16524	NC_030823.1:79302819-79313862	2.74483	0.759953	-1.85273	-2.98578	0.0041	0.00842528	Down
RASAL1	gene16745	NC_030824.1:9997775-10030126	1.16828	0.396055	-1.56061	-4.17893	5e-05	0.000136297	Down
RFTN2	gene1683	NC_030809.1:49778694-49861459	0.805254	0.286535	-1.49073	-2.40758	0.0006	0.00142662	Down
HSF4	gene17538	NC_030825.1:36073917-36078873	0.973893	0.483899	-1.00906	-1.42871	0.0178	0.032071	Down
CEBPA	gene17676	NC_030825.1:44781867-44784490	13.2498	6.25455	-1.083	-9.1232	5e-05	0.000136297	Down
DMKN	gene17738	NC_030825.1:46988812-47002031	32.0557	15.5219	-1.04628	-11.6092	5e-05	0.000136297	Down
SYNE4	gene17774	NC_030825.1:47517780-47523101	0.951673	0.442934	-1.10337	-1.81334	0.01475	0.0270465	Down
PPP1R14A	gene17822	NC_030825.1:48965365-48969605	6.01433	2.92766	-1.03866	-2.79493	0.0005	0.00120339	Down
CADM4	gene18014	NC_030825.1:52917514-52932377	2.93954	1.34347	-1.12962	-3.95174	5e-05	0.000136297	Down
LOC102169696	gene18063	NC_030825.1:53922193-53934643	1.80448	0.864132	-1.06226	-2.29847	0.00295	0.00622622	Down
PPM1N	gene18078	NC_030825.1:54149955-54154893	0.829538	0.282809	-1.55248	-2.44011	0.00585	0.011637	Down
CCDC8	gene18107	NC_030825.1:54736367-54739812	4.0401	1.79256	-1.17237	-6.26519	5e-05	0.000136297	Down
FAM83E	gene18168	NC_030825.1:56276129-56286719	3.19575	1.52096	-1.07117	-4.9709	5e-05	0.000136297	Down
LHB	gene18194	NC_030825.1:56589042-56590580	2.26513	0.829572	-1.44916	-2.93517	0.00625	0.0123508	Down
LOC108638005	gene18195	NC_030825.1:56590586-56595239	1.41492	0.670454	-1.07751	-3.17229	0.0001	0.000264311	Down
ZNF580	gene18471	NC_030825.1:63650974-63653593	10.3127	4.6051	-1.16312	-4.92585	5e-05	0.000136297	Down
DNAAF3	gene18505	NC_030825.1:64018849-64025952	0.880053	0.436092	-1.01296	-1.51754	0.00675	0.0132668	Down
C19H17orf100	gene19082	NC_030826.1:25032702-25043804	1.23926	0.381555	-1.69952	-2.06503	0.0103	0.0195219	Down
SAT2	gene19184	NC_030826.1:27082719-27089008	12.6687	6.00423	-1.07722	-4.65451	5e-05	0.000136297	Down
SHBG	gene19185	NC_030826.1:27082719-27089008	1.71236	0.699574	-1.29144	-2.27927	0.00195	0.00425632	Down
ATP1B2	gene19186	NC_030826.1:27102359-27109030	2.95808	1.06941	-1.46785	-6.09133	5e-05	0.000136297	Down
PPP1R1B	gene19510	NC_030826.1:39648066-39656690	0.780386	0.252855	-1.62588	-2.18332	0.01895	0.0339241	Down
LOC102179515	gene19606	NC_030826.1:41355609-41373175	1058.75	524.019	-1.01467	-45.5159	5e-05	0.000136297	Down
KRT19	gene19607	NC_030826.1:41378664-41382544	263.926	128.844	-1.0345	-28.1232	5e-05	0.000136297	Down
FAM171A2	gene19722	NC_030826.1:43793871-43803935	1.65324	0.824271	-1.00411	-3.39702	0.00015	0.000388511	Down
DLX2	gene1983	NC_030809.1:111837334-111840745	10.1846	4.72173	-1.10901	-7.82637	5e-05	0.000136297	Down
FN3K	gene19840	NC_030826.1:49480970-49490141	1.85704	0.51916	-1.83875	-3.04728	0.0028	0.00594517	Down
LOC102176361	gene19856	NC_030826.1:49767638-49770053	1.20172	0.573307	-1.06772	-2.13984	0.0065	0.0128027	Down
AFMID	gene19953	NC_030826.1:53157231-53179393	1.25375	0.408373	-1.61829	-2.76491	0.00305	0.00641472	Down
LOC102180153	gene200	NC_030808.1:44550191-44619581	6.44386	2.52754	-1.35019	-4.82811	5e-05	0.000136297	Down
GRIN2C	gene20059	NC_030826.1:55765909-55782486	0.678967	0.20087	-1.75708	-3.5027	0.0001	0.000264311	Down
MAP2K6	gene20099	NC_030826.1:60349016-60458084	5.81207	2.22021	-1.38836	-5.23334	5e-05	0.000136297	Down
GABRP	gene20148	NC_030827.1:2778079-2804309	4.48206	1.58204	-1.50237	-7.30375	5e-05	0.000136297	Down
NEURL1B	gene20166	NC_030827.1:4469263-4514148	2.9667	1.27327	-1.22033	-7.64257	5e-05	0.000136297	Down
EMB	gene20339	NC_030827.1:28700354-28759375	4.12026	2.02229	-1.02674	-4.21651	5e-05	0.000136297	Down
ABI3BP	gene205	NC_030808.1:44940398-45232018	1.34602	0.405359	-1.73143	-4.26858	5e-05	0.000136297	Down
WDR93	gene20680	NC_030828.1:20402571-20451879	1.72761	0.71336	-1.27608	-1.87695	0.0074	0.0144497	Down
PGAM2	gene21307	NC_030829.1:281046-306809	1.99785	0.439584	-2.18424	-1.86399	0.01645	0.0298447	Down
ZBTB47	gene21427	NC_030829.1:14632641-14644906	2.66414	1.22506	-1.12082	-5.28419	5e-05	0.000136297	Down
FHIT	gene21573	NC_030829.1:40059512-41616477	2.43697	0.237883	-3.35677	-2.30552	0.00365	0.00757184	Down
C22H3orf18	gene21691	NC_030829.1:49872466-49880907	1.38236	0.615342	-1.16767	-2.52721	0.00115	0.00260191	Down
SLC38A3	gene21708	NC_030829.1:50212954-50227828	5.9343	2.8205	-1.07313	-6.60692	5e-05	0.000136297	Down
GNAT1	gene21709	NC_030829.1:50233677-50241832	1.26696	0.621808	-1.02683	-2.29035	0.00155	0.0034357	Down
KLHDC8B	gene21741	NC_030829.1:50929045-50934194	1.26008	0.544242	-1.2112	-2.84634	0.0008	0.00185836	Down
CHCHD6	gene21935	NC_030829.1:59892936-59996974	4.70406	1.43309	-1.71477	-3.84708	0.0001	0.000264311	Down
UROC1	gene21939	NC_030829.1:60068877-60095342	1.11109	0.482023	-1.2048	-2.61771	0.00155	0.0034357	Down
FOXQ1	gene21950	NC_030830.1:641271-643823	10.136	3.72588	-1.44383	-9.67489	5e-05	0.000136297	Down
MYLIP	gene22017	NC_030830.1:9346971-9367941	6.17808	2.36619	-1.38459	-8.11996	5e-05	0.000136297	Down
CDSN	gene22521	NC_030830.1:22043067-22047840	1.10598	0.50661	-1.12638	-2.72655	0.00075	0.00175	Down
LOC102174170	gene22619	NC_030830.1:24021329-24036383	49.2928	18.477	-1.41565	-11.4687	5e-05	0.000136297	Down
LOC102173702	gene22621	NC_030830.1:24067264-24081070	98.709	48.6991	-1.01929	-13.8087	5e-05	0.000136297	Down
LOC102187998	gene22894	NC_030830.1:41430434-41436936	2.49174	1.01462	-1.29621	-3.36063	0.0001	0.000264311	Down
HSBP1L1	gene22953	NC_030831.1:420438-433615	4.0151	1.93237	-1.05506	-5.6647	5e-05	0.000136297	Down
CIDEA	gene23172	NC_030831.1:43145746-43158263	1.58922	0.424148	-1.90568	-2.02827	0.00565	0.011284	Down
ZBTB7C	gene23218	NC_030831.1:47891561-48275910	2.76548	0.955465	-1.53326	-6.45666	5e-05	0.000136297	Down
CCDC68	gene23264	NC_030831.1:54496209-54556712	0.92658	0.365112	-1.34358	-1.35442	0.0263	0.0455733	Down
CCDC78	gene23370	NC_030832.1:559459-563735	1.5456	0.599297	-1.36682	-2.90219	0.00015	0.000388511	Down
NOXO1	gene23423	NC_030832.1:1445747-1448123	1.52724	0.492363	-1.63313	-2.74142	0.0013	0.0029171	Down
NPW	gene23427	NC_030832.1:1461534-1481470	2.40603	1.09505	-1.13565	-1.8796	0.0127	0.0235902	Down
CTF1	gene23870	NC_030832.1:26884228-26888189	1.75792	0.74548	-1.23763	-2.42343	0.00475	0.00962914	Down
SLFNL1	gene2408	NC_030810.1:15628163-15633250	1.89093	0.916299	-1.04521	-3.2861	5e-05	0.000136297	Down
LOC102191297	gene24117	NC_030832.1:37408519-37441236	1.74037	0.856188	-1.02339	-2.45462	0.0014	0.00312398	Down
SDK1	gene24193	NC_030832.1:40308631-41044374	2.54893	1.18337	-1.107	-7.32768	5e-05	0.000136297	Down
PRKAR1B	gene24221	NC_030832.1:42589409-42620321	1.12792	0.507537	-1.15208	-2.12742	0.00885	0.0169909	Down
LOC102169730	gene24332	NC_030833.1:9524084-9586938	11.8344	5.43914	-1.12153	-13.6504	5e-05	0.000136297	Down
CFAP43	gene24431	NC_030833.1:26962942-27062267	0.675304	0.184612	-1.87104	-4.2082	5e-05	0.000136297	Down
PITX3	gene24469	NC_030833.1:28794522-28809505	1.0093	0.404178	-1.32029	-2.08476	0.015	0.0274463	Down
BLNK	gene24560	NC_030833.1:34006882-34084189	2.76764	0.950541	-1.54183	-4.21585	5e-05	0.000136297	Down
NKIRAS1	gene24700	NC_030834.1:3585191-3606091	2.14552	0.642204	-1.74022	-2.40112	0.0084	0.0162073	Down
ZNF703	gene24795	NC_030834.1:12695465-12699783	9.11385	4.40908	-1.04758	-8.438	5e-05	0.000136297	Down
ZCCHC24	gene25105	NC_030835.1:10599599-10665513	0.650389	0.193563	-1.7485	-1.83777	0.0004	0.000977009	Down
PIK3R3	gene2524	NC_030810.1:20695742-20799633	3.08155	1.1882	-1.37488	-7.97227	5e-05	0.000136297	Down
FAM13C	gene25275	NC_030835.1:30481916-30742641	0.978888	0.352523	-1.47343	-2.46943	0.00045	0.00109203	Down
BARX2	gene25696	NC_030836.1:31929759-32010296	4.69169	2.16893	-1.11312	-7.3449	5e-05	0.000136297	Down
KCNK7	gene25973	NC_030836.1:44190750-44195043	2.52619	1.15391	-1.13043	-4.11074	5e-05	0.000136297	Down
SIGIRR	gene26079	NC_030836.1:46000665-46009408	2.31788	1.05301	-1.13828	-3.20917	5e-05	0.000136297	Down
IGF2	gene26167	NC_030836.1:50430374-50438275	2.37258	1.05371	-1.17098	-2.35615	0.0021	0.00455969	Down
RRAGB	gene26465	NW_017189516.1:25165681-25205378	8.28528	4.13802	-1.00161	-5.96283	5e-05	0.000136297	Down
VEGFD	gene26720	NW_017189516.1:54894646-54936829	1.5788	0.573398	-1.46122	-3.53328	0.0001	0.000264311	Down
EGFL6	gene26737	NW_017189516.1:56641203-56675672	0.664989	0.244542	-1.44325	-1.92452	0.02295	0.0403094	Down
GRIA3	gene26899	NW_017189517.1:15984770-16285966	1.98691	0.903702	-1.13661	-4.82092	5e-05	0.000136297	Down
KLHL22	gene27678	NW_017189851.1:123730-140630	10.7384	5.28229	-1.02355	-7.40123	5e-05	0.000136297	Down
ARVCF	gene27699	NW_017189851.1:553118-584436	4.85444	2.32968	-1.05917	-6.21049	5e-05	0.000136297	Down
LOC102182692	gene27706	NW_017189851.1:743054-761471	6.18703	2.5587	-1.27384	-5.86395	5e-05	0.000136297	Down
LOC108634739	gene27758	NW_017189930.1:17923-21641	3.97623	1.6471	-1.27147	-2.62431	0.00255	0.00545293	Down
LOC108634769	gene27821	NW_017189992.1:6173-7975	34.2439	2.03152	-4.07522	-17.1402	5e-05	0.000136297	Down
LOC108635081	gene28312	NW_017202952.1:11814-18744	4.8113	1.21175	-1.98934	-5.6383	5e-05	0.000136297	Down
LOC108635080	gene28313	NW_017202952.1:11814-18744	0.843372	0.102662	-3.03827	-2.5092	0.0142	0.0261459	Down
LOC106503395	gene28865	NW_017218283.1:7183-34508	1.75207	0.582535	-1.58865	-6.93163	5e-05	0.000136297	Down
LOC102190481	gene3034	NC_030810.1:86884076-86913565	1.20545	0.55519	-1.11851	-2.21891	0.0033	0.00690424	Down
ANKRD35	gene3196	NC_030810.1:99037622-99056119	2.1902	0.952379	-1.20145	-4.14283	5e-05	0.000136297	Down
SELENBP1	gene3292	NC_030810.1:100705646-100714441	18.2685	8.95477	-1.02863	-8.3155	5e-05	0.000136297	Down
RORC	gene3308	NC_030810.1:101186386-101211745	5.26435	2.242	-1.23147	-6.01642	5e-05	0.000136297	Down
LOR	gene3401	NC_030810.1:102978702-102981242	1.00578	0.452042	-1.15379	-1.66829	0.0247	0.043068	Down
EPHB6	gene4020	NC_030811.1:14442296-14459147	4.80422	1.8963	-1.34111	-7.62369	5e-05	0.000136297	Down
RAB19	gene4097	NC_030811.1:16611290-16630930	1.51185	0.64079	-1.23839	-2.86085	0.0001	0.000264311	Down
EEPD1	gene4441	NC_030811.1:59132588-59255543	0.956028	0.289842	-1.72179	-3.29333	0.0001	0.000264311	Down
GPNMB	gene4608	NC_030811.1:88685347-88713341	7.55499	1.80328	-2.06681	-10.3909	5e-05	0.000136297	Down
SOSTDC1	gene4649	NC_030811.1:95558648-95562978	17.8036	7.42123	-1.26244	-9.57253	5e-05	0.000136297	Down
HOXC6	gene4918	NC_030812.1:25740506-25754220	0.920972	0.337171	-1.44968	-2.45425	0.00065	0.00153547	Down
KRT79	gene4963	NC_030812.1:26826372-26837093	1.058	0.33149	-1.67431	-3.22315	0.00095	0.00217856	Down
KRT4	gene4964	NC_030812.1:26845849-26852849	0.843465	0.275862	-1.61238	-2.55557	0.00455	0.0092628	Down
CLDN8	gene52	NC_030808.1:4114961-4117074	9.7725	3.87823	-1.33333	-8.07704	5e-05	0.000136297	Down
ITGA7	gene5384	NC_030812.1:56911922-56937889	1.73517	0.660085	-1.39435	-4.54389	5e-05	0.000136297	Down
LOC102172606	gene5621	NC_030812.1:73374614-73407914	1.733	0.793517	-1.12694	-2.44841	0.00055	0.0013166	Down
ETFBKMT	gene5666	NC_030812.1:76823263-76833424	1.21738	0.543712	-1.16286	-1.77078	0.0272	0.0469633	Down
C1R	gene5951	NC_030812.1:102304271-102315322	4.14902	2.05257	-1.01534	-4.81184	5e-05	0.000136297	Down
C1S	gene5953	NC_030812.1:102333533-102344868	1.1654	0.43197	-1.43182	-3.33822	5e-05	0.000136297	Down
C5H22orf23	gene6090	NC_030812.1:108667110-108674987	1.37879	0.479331	-1.52431	-1.80189	0.00545	0.0109227	Down
SOX10	gene6092	NC_030812.1:108687309-108698082	0.906307	0.404707	-1.16312	-2.80271	0.0009	0.0020738	Down
MGAT3	gene6124	NC_030812.1:109804457-109835206	1.79084	0.880714	-1.02389	-4.49982	5e-05	0.000136297	Down
PYURF	gene6491	NC_030813.1:36759105-36761977	5.12608	2.47318	-1.05149	-2.1563	0.00585	0.011637	Down
CWH43	gene6656	NC_030813.1:68165026-68218066	0.718535	0.279569	-1.36185	-2.44654	0.0043	0.00880162	Down
EBF1	gene7244	NC_030814.1:39886705-40294404	0.907463	0.377879	-1.26391	-2.15007	0.0003	0.00074627	Down
PDE6A	gene7329	NC_030814.1:49146862-49224055	1.95343	0.733263	-1.41361	-5.04506	5e-05	0.000136297	Down
TMEM173	gene7475	NC_030814.1:59759509-59765656	1.94848	0.923072	-1.07784	-2.70671	5e-05	0.000136297	Down
REEP6	gene7581	NC_030814.1:66584898-66590312	8.72374	3.78068	-1.2063	-4.66316	5e-05	0.000136297	Down
TRIM7	gene7746	NC_030814.1:70245134-70260889	3.9411	1.46774	-1.425	-6.29605	5e-05	0.000136297	Down
SLC9A9	gene783	NC_030808.1:124629178-125280384	3.15435	1.549	-1.02601	-5.03895	5e-05	0.000136297	Down
ACER1	gene8033	NC_030814.1:92364227-92388363	0.894998	0.301081	-1.57173	-1.638	0.02295	0.0403094	Down
FCHO1	gene8489	NC_030814.1:103385426-103414265	0.952307	0.457794	-1.05673	-2.59993	0.00115	0.00260191	Down
GDF1	gene8530	NC_030814.1:104385463-104420943	1.54184	0.600593	-1.36019	-1.77582	0.02835	0.0487037	Down
RASGEF1C	gene8611	NC_030814.1:107671197-107771561	0.721039	0.231982	-1.63606	-2.60249	0.0044	0.00898181	Down
LOC102174842	gene8770	NC_030815.1:22699817-22700414	0.893923	0	#NAME?	#NAME?	0.00015	0.000388511	Down
PRUNE2	gene8991	NC_030815.1:52501818-52803356	5.61954	2.58188	-1.12203	-14.1054	5e-05	0.000136297	Down
GNA14	gene8995	NC_030815.1:53294761-53492576	0.786249	0.243986	-1.68819	-2.33477	0.0031	0.0065119	Down
PEBP4	gene9170	NC_030815.1:69665522-69886857	1.80321	0.306896	-2.55475	-3.08413	0.01725	0.0311689	Down
SCML4	gene9732	NC_030816.1:29598902-29656925	1.38031	0.627608	-1.13706	-1.65862	0.02285	0.040169	Down
ENPP3	gene9866	NC_030816.1:56897817-56987489	2.96958	1.40288	-1.08187	-4.55994	5e-05	0.000136297	Down
FOS	gene10262	NC_030817.1:16631963-16635429	3.91793	22.2962	2.50864	16.9851	5e-05	0.000136297	Up
RORA	gene10618	NC_030817.1:53429433-54236706	0.648247	1.3384	1.0459	2.04212	0.00385	0.00794691	Up
F2RL1	gene11279	NC_030817.1:93184593-93195351	35.7167	71.5478	1.00231	19.8762	5e-05	0.000136297	Up
HK2	gene11449	NC_030818.1:9602875-9668749	24.256	49.866	1.03972	20.3082	5e-05	0.000136297	Up
TGFA	gene11523	NC_030818.1:13737384-13849537	22.0069	66.6555	1.59877	36.1437	5e-05	0.000136297	Up
RMDN2	gene11563	NC_030818.1:20219172-20283744	1.49705	3.25359	1.11991	3.51182	5e-05	0.000136297	Up
IL37	gene11759	NC_030818.1:46246080-46257478	0.228359	0.673725	1.56086	1.23781	0.02145	0.0379245	Up
LOC102181965	gene11763	NC_030818.1:46349614-46354207	0.22775	1.171	2.36222	2.26786	0.00175	0.00384635	Up
ST3GAL5	gene11800	NC_030818.1:48575054-48635258	0.582437	1.46326	1.32901	2.25172	0.0053	0.0106452	Up
HSPA5	gene12236	NC_030818.1:95624832-95629167	148.762	340.648	1.19528	35.3289	5e-05	0.000136297	Up
PRDM12	gene12335	NC_030818.1:100425450-100440272	6.64753	14.9949	1.17358	6.03509	5e-05	0.000136297	Up
LOC102185892	gene12577	NC_030819.1:14620225-14800394	0.39425	2.08807	2.40499	2.29522	0.00505	0.0101925	Up
SACS	gene12706	NC_030819.1:52089916-52171306	1.39583	4.42197	1.66357	17.7344	5e-05	0.000136297	Up
LCP1	gene12873	NC_030819.1:70260840-70354604	7.25348	20.2838	1.48359	17.5879	5e-05	0.000136297	Up
RGCC	gene12903	NC_030819.1:74918547-74933308	7.62002	17.9464	1.23583	6.32306	5e-05	0.000136297	Up
PROSER2	gene13014	NC_030820.1:15874844-15919140	4.51399	9.26611	1.03756	7.18151	5e-05	0.000136297	Up
FZD8	gene13093	NC_030820.1:26147158-26150735	5.34602	13.2898	1.31378	12.5185	5e-05	0.000136297	Up
NKAIN1	gene1323	NC_030809.1:13524052-13570058	8.89328	17.7888	1.00018	10.4462	5e-05	0.000136297	Up
KLF6	gene13280	NC_030820.1:44008662-44017431	27.8243	61.2608	1.13862	24.4098	5e-05	0.000136297	Up
CPXM1	gene13356	NC_030820.1:51721030-51727589	31.7088	87.8676	1.47045	28.4193	5e-05	0.000136297	Up
EBF4	gene13357	NC_030820.1:51758165-51824195	1.23909	3.02884	1.28948	4.96215	5e-05	0.000136297	Up
TGM3	gene13366	NC_030820.1:52142059-52186060	0.0276263	0.924393	5.06439	2.51486	0.0167	0.0302571	Up
SLC17A9	gene13418	NC_030820.1:53771552-53785372	2.2612	5.34556	1.24125	5.93672	5e-05	0.000136297	Up
SLCO4A1	gene13427	NC_030820.1:53991085-54015112	2.36614	4.92989	1.05902	6.37079	5e-05	0.000136297	Up
LOC102188515	gene13754	NC_030820.1:73709534-73716725	0.660493	1.98824	1.58987	2.34939	0.00565	0.011284	Up
MSC	gene14153	NC_030821.1:46685532-46688514	0.432012	1.5844	1.8748	3.93728	5e-05	0.000136297	Up
HAS2	gene14278	NC_030821.1:63935101-63975351	0	0.70102	inf	#NAME?	5e-05	0.000136297	Up
NDRG1	gene14343	NC_030821.1:73843391-73898405	214.7	525.129	1.29035	46.7158	5e-05	0.000136297	Up
SLC43A3	gene14610	NC_030822.1:2594267-2614074	12.7496	29.6358	1.21689	14.9011	5e-05	0.000136297	Up
TCP11L1	gene14875	NC_030822.1:19210298-19273002	3.04168	6.57914	1.11303	9.55663	5e-05	0.000136297	Up
LOC102188608	gene15417	NC_030822.1:44825634-44830653	0.719778	1.80161	1.32366	1.75376	0.02715	0.0468905	Up
TAGLN	gene15528	NC_030822.1:54451506-54457041	77.5097	175.484	1.17889	23.207	5e-05	0.000136297	Up
LOC102177258	gene15569	NC_030822.1:59725914-59738014	7.47805	17.0772	1.19133	8.02021	5e-05	0.000136297	Up
MMP1	gene15686	NC_030822.1:76620136-76629210	0.987795	2.94685	1.57689	4.88603	5e-05	0.000136297	Up
MMP13	gene15690	NC_030822.1:76763877-76775844	0.657209	1.69694	1.36851	3.8997	5e-05	0.000136297	Up
CNIH3	gene15928	NC_030823.1:26233682-26368158	0.475925	1.21149	1.34798	4.42371	5e-05	0.000136297	Up
CTLA4	gene1627	NC_030809.1:43834649-43898636	1.8698	5.76393	1.62417	6.96025	5e-05	0.000136297	Up
LAMC2	gene16360	NC_030823.1:62840546-62910467	128.201	441.817	1.78504	105.424	5e-05	0.000136297	Up
PTGS2	gene16391	NC_030823.1:66345154-66353195	8.43828	30.5688	1.85704	24.5369	5e-05	0.000136297	Up
LAMB3	gene16445	NC_030823.1:72301951-72344457	81.5958	175.389	1.10399	44.9612	5e-05	0.000136297	Up
LIF	gene16601	NC_030824.1:1999634-2005933	2.0845	4.99808	1.26167	7.81845	5e-05	0.000136297	Up
NOC4L	gene16917	NC_030824.1:26189065-26194997	8.43908	19.9841	1.24369	10.5064	5e-05	0.000136297	Up
EDNRA	gene17089	NC_030824.1:60218130-60292066	3.16082	7.43323	1.23369	6.7727	5e-05	0.000136297	Up
CRISPLD2	gene17282	NC_030825.1:12373882-12443698	19.711	71.5655	1.86026	38.4193	5e-05	0.000136297	Up
IRF8	gene17295	NC_030825.1:13243372-13264851	0.268549	0.947598	1.81909	2.89687	0.00055	0.0013166	Up
LOC102188072	gene17435	NC_030825.1:25412230-25413442	254.859	1141.63	2.16332	51.4709	5e-05	0.000136297	Up
CDH11	gene17510	NC_030825.1:33974773-34127191	1.89634	4.62597	1.28654	7.40907	5e-05	0.000136297	Up
HAS3	gene17600	NC_030825.1:37572657-37599097	112.864	302.783	1.4237	51.0841	5e-05	0.000136297	Up
MARCO	gene1762	NC_030809.1:65378578-65409171	0.1478	0.960484	2.70012	1.68682	0.01	0.0189983	Up
PLAUR	gene18015	NC_030825.1:52941227-52954420	6.43981	18.2191	1.50036	11.7422	5e-05	0.000136297	Up
KCNN4	gene18020	NC_030825.1:53040072-53053603	20.9044	52.383	1.3253	17.6407	5e-05	0.000136297	Up
PVR	gene18038	NC_030825.1:53479490-53496982	21.797	45.2041	1.05233	17.0771	5e-05	0.000136297	Up
EMP3	gene18157	NC_030825.1:56068010-56072408	3.42296	8.55726	1.32191	3.89128	5e-05	0.000136297	Up
CDK5R1	gene18867	NC_030826.1:17363170-17367417	0.380015	1.55004	2.02818	5.7494	5e-05	0.000136297	Up
USP43	gene19255	NC_030826.1:28629616-28678151	3.73666	8.31904	1.15467	9.69976	5e-05	0.000136297	Up
PMP22	gene19293	NC_030826.1:32435858-32463764	7.87687	20.9787	1.41323	11.2295	5e-05	0.000136297	Up
ADORA2B	gene19312	NC_030826.1:33163395-33185480	9.61949	27.2633	1.50293	15.6051	5e-05	0.000136297	Up
SLC16A3	gene19865	NC_030826.1:50014998-50026351	29.026	65.7051	1.17866	19.4028	5e-05	0.000136297	Up
SOCS3	gene19948	NC_030826.1:53046048-53049424	1.44572	2.98225	1.04461	4.39061	5e-05	0.000136297	Up
NAIP	gene20225	NC_030827.1:10150669-10193625	0.493387	1.23783	1.32702	5.27984	5e-05	0.000136297	Up
ESM1	gene20320	NC_030827.1:24161661-24169493	107.152	299.409	1.48245	30.9623	5e-05	0.000136297	Up
FST	gene20329	NC_030827.1:25617773-25624507	106.194	396.599	1.90098	26.0477	5e-05	0.000136297	Up
ITGA2	gene20333	NC_030827.1:26024055-26133098	15.468	37.1765	1.26511	29.8012	5e-05	0.000136297	Up
HAPLN3	gene20667	NC_030828.1:19746183-19765509	1.69073	3.47089	1.03766	4.82207	5e-05	0.000136297	Up
SEMA7A	gene20886	NC_030828.1:33677527-33704354	3.54581	7.18163	1.01819	7.40583	5e-05	0.000136297	Up
PRKD1	gene20921	NC_030828.1:39573235-39919997	0.221091	0.685886	1.63333	3.16752	0.0003	0.00074627	Up
VIPR1	gene21422	NC_030829.1:14504348-14535578	0.245316	0.796053	1.69822	2.82769	0.00175	0.00384635	Up
FRMD4B	gene21542	NC_030829.1:32127778-32327835	4.71597	10.3424	1.13294	11.2596	5e-05	0.000136297	Up
MANF	gene21684	NC_030829.1:49459628-49463491	81.4268	204.815	1.33074	21.1447	5e-05	0.000136297	Up
CSPG5	gene21797	NC_030829.1:52131687-52144680	0.283796	0.724474	1.35208	2.55164	0.0013	0.0029171	Up
TMEM158	gene21849	NC_030829.1:54005487-54007303	6.67225	24.1288	1.85451	14.1811	5e-05	0.000136297	Up
NEDD9	gene21995	NC_030830.1:5215004-5268281	10.6874	22.0233	1.04312	16.0874	5e-05	0.000136297	Up
TUBB2A	gene22059	NC_030830.1:15148324-15152454	54.4973	110.26	1.01666	19.3095	5e-05	0.000136297	Up
LOC102185323	gene22110	NC_030830.1:18141709-18154737	0.510342	2.33225	2.19219	3.40535	0.00075	0.00175	Up
LOC102182181	gene22121	NC_030830.1:18225051-18225525	14.1011	52.2179	1.88874	7.31327	5e-05	0.000136297	Up
SPATS1	gene22684	NC_030830.1:30990935-31012898	0.190431	0.651836	1.77524	1.51988	0.0176	0.0317392	Up
URB1	gene23	NC_030808.1:1566944-1643929	3.17064	6.5713	1.05141	10.8892	5e-05	0.000136297	Up
LOC102170373	gene23003	NC_030831.1:12598611-12615342	7.16373	51.1385	2.83563	22.356	5e-05	0.000136297	Up
TAF4B	gene23082	NC_030831.1:30826900-30929737	1.21861	2.79244	1.19628	6.2995	5e-05	0.000136297	Up
LAMA3	gene23092	NC_030831.1:33026003-33281542	99.1893	266.28	1.42469	51.0875	5e-05	0.000136297	Up
CCBE1	gene23291	NC_030831.1:58574649-58812786	1.04776	2.57157	1.29534	3.65664	5e-05	0.000136297	Up
LOC102181552	gene23322	NC_030831.1:62260090-62276740	0.704815	1.45775	1.04843	2.5757	0.0014	0.00312398	Up
CORO1A	gene23812	NC_030832.1:26044221-26049696	1.71588	5.00421	1.5442	5.48602	5e-05	0.000136297	Up
MFSD2A	gene2384	NC_030810.1:14667313-14680021	11.3529	24.3976	1.10369	11.2111	5e-05	0.000136297	Up
SERPINE1	gene24051	NC_030832.1:36473266-36481243	37.1882	114.561	1.6232	35.4199	5e-05	0.000136297	Up
RIMKLA	gene2419	NC_030810.1:16994110-17027435	0.163646	0.670794	2.03529	1.93509	0.01415	0.0260658	Up
BNIP3	gene24266	NC_030833.1:1265125-1275972	139.926	300.31	1.10179	34.6734	5e-05	0.000136297	Up
DUSP5	gene24414	NC_030833.1:20923765-20936380	2.65391	9.6591	1.86377	10.6573	5e-05	0.000136297	Up
NRG1	gene24814	NC_030834.1:16986445-17222923	12.0592	40.1932	1.73681	14.0295	5e-05	0.000136297	Up
PLK3	gene2489	NC_030810.1:19552112-19559385	3.92642	8.98208	1.19383	7.85341	5e-05	0.000136297	Up
VEGFC	gene24950	NC_030834.1:37426925-37513917	11.0119	23.0383	1.06497	9.45446	5e-05	0.000136297	Up
ETS1	gene25689	NC_030836.1:31132057-31274474	30.0946	70.9206	1.2367	19.1809	5e-05	0.000136297	Up
IGSF9B	gene25701	NC_030836.1:32406948-32454900	0.705785	1.62989	1.20747	6.82324	5e-05	0.000136297	Up
FOSL1	gene25991	NC_030836.1:44415930-44422902	3.56397	21.5182	2.594	16.6431	5e-05	0.000136297	Up
LOC102188566	gene26082	NC_030836.1:46029957-46034397	0.522023	1.20137	1.2025	2.6524	0.00155	0.0034357	Up
CA5B	gene26713	NW_017189516.1:54501389-54532255	20.6943	43.8372	1.08292	18.8013	5e-05	0.000136297	Up
NLRP6	gene27225	NW_017189536.1:17-2055	0.413062	0.952077	1.20472	1.91577	0.0194	0.0346418	Up
LOC102170874	gene27540	NW_017189711.1:9494-20469	2.00495	4.42272	1.14137	3.43284	5e-05	0.000136297	Up
LOC108634746	gene27768	NW_017189947.1:10593-12078	0.110833	1.43064	3.6902	2.94347	0.0021	0.00455969	Up
LOC108634747	gene27769	NW_017189947.1:13131-18067	0.409256	1.34453	1.71603	4.26565	5e-05	0.000136297	Up
LOC108634776	gene27828	NW_017190004.1:5496-12353	1.36542	3.01399	1.14232	4.36379	5e-05	0.000136297	Up
LOC108634775	gene27829	NW_017190004.1:13497-18526	0.52254	1.11064	1.08777	2.88384	0.00035	0.000861897	Up
CRELD2	gene28582	NW_017213481.1:4862-11733	10.4329	23.6983	1.18365	9.13327	5e-05	0.000136297	Up
LOC108635555	gene28892	NW_017218984.1:945-16723	3.19441	6.78943	1.08774	6.86959	5e-05	0.000136297	Up
WNT2B	gene3082	NC_030810.1:89792692-89807801	0.513873	1.18876	1.20997	2.79556	0.00035	0.000861897	Up
KCNJ10	gene3640	NC_030810.1:110284971-110321222	6.11601	12.9659	1.08406	13.4162	5e-05	0.000136297	Up
LOC108635666	gene3777	NC_030810.1:117607380-117609442	0.227515	0.78532	1.78732	2.44947	0.00685	0.0134524	Up
TBXAS1	gene4102	NC_030811.1:16953267-17122678	0.0713916	0.707927	3.30977	1.98846	0.02635	0.0456401	Up
CALU	gene4204	NC_030811.1:27392724-27415749	77.0545	180.633	1.22911	39.6354	5e-05	0.000136297	Up
IGFBP3	gene4326	NC_030811.1:44058186-44065021	90.8557	183.582	1.01477	18.2895	5e-05	0.000136297	Up
LSMEM1	gene4458	NC_030811.1:64343999-64354661	0.656074	1.31906	1.00757	2.17007	0.0058	0.0115528	Up
SLC26A4	gene4509	NC_030811.1:71541009-71598634	0.533431	1.32813	1.31603	3.11574	0.00015	0.000388511	Up
ABCB1	gene4592	NC_030811.1:87488196-87590927	0.758162	1.9673	1.37564	5.56349	5e-05	0.000136297	Up
TFPI2	gene4715	NC_030811.1:109419404-109424320	77.5594	223.963	1.52989	40.7042	5e-05	0.000136297	Up
PHLDA1	gene4805	NC_030812.1:5355733-5361929	15.0155	48.2133	1.68298	36.2288	5e-05	0.000136297	Up
DUSP6	gene4857	NC_030812.1:18983255-18987813	6.26306	36.9604	2.56104	25.7385	5e-05	0.000136297	Up
KRT18	gene4957	NC_030812.1:26727659-26731409	85.4143	206.054	1.27047	30.2216	5e-05	0.000136297	Up
LOC108635997	gene4979	NC_030812.1:27131462-27136716	4.5291	12.3859	1.4514	9.80222	5e-05	0.000136297	Up
LOC102178426	gene5063	NC_030812.1:30196911-30204462	9.48937	34.5625	1.86482	15.6282	5e-05	0.000136297	Up
TUBA1C	gene5064	NC_030812.1:30209387-30219666	66.7878	194.179	1.53973	33.6839	5e-05	0.000136297	Up
LOC102178700	gene5068	NC_030812.1:30341302-30344895	291.023	614.357	1.07794	49.0661	5e-05	0.000136297	Up
HMGA2	gene5236	NC_030812.1:47162167-47306445	56.8496	171.768	1.59524	6.7133	5e-05	0.000136297	Up
LOC102170758	gene5277	NC_030812.1:55039827-55045207	0.349806	0.895523	1.35618	2.78977	0.00135	0.00301802	Up
LAMP3	gene542	NC_030808.1:83625793-83658751	38.1422	119.301	1.64515	26.3722	5e-05	0.000136297	Up
HSP90B1	gene5538	NC_030812.1:66288023-66306511	228.238	515.459	1.17532	63.4867	5e-05	0.000136297	Up
CHST11	gene5552	NC_030812.1:66739309-67003889	1.77721	3.58819	1.01365	6.85163	5e-05	0.000136297	Up
TIMP3	gene5580	NC_030812.1:69807333-70282973	106.301	220.85	1.05492	35.8438	5e-05	0.000136297	Up
MB	gene5593	NC_030812.1:72491602-72507985	0.899964	2.02627	1.17089	2.11612	0.00425	0.00870967	Up
PTHLH	gene5688	NC_030812.1:80443977-80458624	11.5117	27.3333	1.24756	5.03728	5e-05	0.000136297	Up
ARNTL2	gene5697	NC_030812.1:81036933-81143780	0.404899	1.12967	1.48027	2.64794	0.0013	0.0029171	Up
SLC2A3	gene5905	NC_030812.1:99838970-99849221	15.1537	35.3639	1.22261	11.7413	5e-05	0.000136297	Up
WNT5B	gene6051	NC_030812.1:106995754-107076723	5.39265	27.2084	2.33499	6.79542	5e-05	0.000136297	Up
TRIOBP	gene6080	NC_030812.1:108455875-108497873	0.862452	2.37187	1.45951	6.73934	5e-05	0.000136297	Up
MAFF	gene6098	NC_030812.1:108888617-108897915	5.12151	10.2847	1.00586	6.97702	5e-05	0.000136297	Up
UNC5C	gene6465	NC_030813.1:29465240-29885207	0.643616	2.09314	1.7014	6.64491	5e-05	0.000136297	Up
UCHL1	gene6613	NC_030813.1:60715872-60727733	5.38945	17.8669	1.72908	8.52364	5e-05	0.000136297	Up
EREG	gene6829	NC_030813.1:89833682-89853577	13.9662	28.4591	1.02695	12.3826	5e-05	0.000136297	Up
AREG	gene6830	NC_030813.1:89910172-89919957	19.7135	45.7405	1.21429	11.223	5e-05	0.000136297	Up
FRAS1	gene6871	NC_030813.1:93235653-93749614	0.792808	2.2084	1.47796	11.9312	5e-05	0.000136297	Up
ANTXR2	gene6879	NC_030813.1:95056742-95230556	12.3009	45.2658	1.87965	30.5276	5e-05	0.000136297	Up
FGF5	gene6881	NC_030813.1:95418991-95440124	1.36679	4.51568	1.72415	3.46821	0.00025	0.000629193	Up
HPSE	gene6906	NC_030813.1:98529055-98578186	2.93784	6.46532	1.13797	5.24252	5e-05	0.000136297	Up
LYAR	gene6953	NC_030813.1:105125213-105143810	20.442	46.6338	1.18984	13.5605	5e-05	0.000136297	Up
ATP6AP1L	gene7186	NC_030814.1:28322056-28346229	0.294683	4.56881	3.95458	4.64782	0.0004	0.000977009	Up
GPR151	gene7371	NC_030814.1:52773598-52777701	0.358967	0.760052	1.08225	2.79383	0.00035	0.000861897	Up
SPRY4	gene7395	NC_030814.1:57178369-57192785	0.227355	1.15801	2.34862	5.53656	5e-05	0.000136297	Up
HBEGF	gene7457	NC_030814.1:58927092-58967277	5.08585	15.2406	1.58336	9.39766	5e-05	0.000136297	Up
PLOD2	gene780	NC_030808.1:121922038-122040897	10.5285	21.7971	1.04984	15.7144	5e-05	0.000136297	Up
CD320	gene8077	NC_030814.1:93473454-93478211	10.5363	21.4555	1.02598	6.81574	5e-05	0.000136297	Up
CCDC151	gene8172	NC_030814.1:95662356-95673120	0.486498	1.15635	1.24907	2.72748	0.001	0.00228406	Up
LOC102187582	gene8410	NC_030814.1:101060986-101097458	1.87557	4.12276	1.13628	5.22717	5e-05	0.000136297	Up
TMEM59L	gene8524	NC_030814.1:104166837-104172298	0.237651	0.813398	1.77512	1.79764	0.0182	0.0327327	Up
WNT3A	gene8570	NC_030814.1:105708613-105782928	0.262291	0.894116	1.76929	1.9436	0.01955	0.0348837	Up
FAM167A	gene8671	NC_030815.1:7757778-7788216	0.213716	0.955253	2.16019	4.1173	5e-05	0.000136297	Up
MTAP	gene8763	NC_030815.1:22249368-22291848	24.7528	56.7845	1.19791	19.4094	5e-05	0.000136297	Up
SLC22A16	gene9703	NC_030816.1:27064882-27098252	0.920167	2.4899	1.43612	3.99989	5e-05	0.000136297	Up
CTGF	gene9868	NC_030816.1:57175949-57179282	10.7336	43.6215	2.02291	23.5427	5e-05	0.000136297	Up
