# Supplementary material for: Chi-miR-3031 regulates beta-casein via the PI3K/AKT-mTOR signaling pathway in goat mammary epithelial cells (GMECs)
Source: BMC Vet Res. 2018 Nov 27;14:369. doi: 10.1186/s12917-018-1695-6 (PMC6258393; doi:10.1186/s12917-018-1695-6)
Supplement: Supplementary file 4 — Table S2. Pathway annotations of differentially expressed genes. (XLSX 13 kb) [file 12917_2018_1695_MOESM4_ESM.xlsx]

## Sheet:  KEGG pathways
Table S2 Pathway annotations of differentially expressed genes
Pathway ID	Pathway	DEGs with pathway annotation (132)	Pvalue	Qvalue	Genelist	KOlist	Pathwaylink
ko05130	Pathogenic Escherichia coli infection	4(3.03%)	0.00227	0.0356352	gene22059,gene5063,gene5064,gene5068,	K07375,K07374,	http://www.kegg.jp/kegg-bin/show_pathway?scale=1.0&query=&map=ko05130&use=reference&multi_query=K07375+red%0D%0AK07374+red%0D%0A
ko04512	ECM-receptor interaction	5(3.79%)	0.00324	0.0356352	gene16360,gene16445,gene20333,gene23092,gene5384,	K06246,K06244,K06481,K06240,K06583,	http://www.kegg.jp/kegg-bin/show_pathway?scale=1.0&query=&map=ko04512&use=reference&multi_query=K06246+red%0D%0AK06244+red%0D%0AK06481+red%0D%0AK06240+red%0D%0AK06583+blue%0D%0A
ko04310	Wnt signaling pathway	7(5.30%)	0.00302	0.0356352	gene11216,gene13093,gene1520,gene25991,gene3082,gene6051,gene8570,	K03868,K02375,K01357,K04502,K00182,K00444,K00312,	http://www.kegg.jp/kegg-bin/show_pathway?scale=1.0&query=&map=ko04310&use=reference&multi_query=K03868+blue%0D%0AK02375+red%0D%0AK01357+blue%0D%0AK04502+red%0D%0AK00182+red%0D%0AK00444+red%0D%0AK00312+red%0D%0A
ko04540	Gap junction	5(3.79%)	0.00441	0.0447432	gene15696,gene22059,gene5063,gene5064,gene5068,	K05450,K07375,K07374,	http://www.kegg.jp/kegg-bin/show_pathway?scale=1.0&query=&map=ko04540&use=reference&multi_query=K05450+blue%0D%0AK07375+red%0D%0AK07374+red%0D%0A
ko05205	Proteoglycans in cancer	13(9.85%)	2.85e-05	0.00289428	gene13093,gene1520,gene18015,gene20333,gene2524,gene26167,gene3082,gene5580,gene6051,gene6881,gene6906,gene7457,gene8570,	K02375,K01357,K03985,K06481,K02649,K13769,K00182,K16866,K00444,K04358,K07964,K08523,K00312,	http://www.kegg.jp/kegg-bin/show_pathway?scale=1.0&query=&map=ko05205&use=reference&multi_query=K02375+red%0D%0AK01357+blue%0D%0AK03985+red%0D%0AK06481+red%0D%0AK02649+blue%0D%0AK13769+blue%0D%0AK00182+red%0D%0AK16866+red%0D%0AK00444+red%0D%0AK04358+red%0D%0AK07964+red%0D%0AK08523+red%0D%0AK00312+red%0D%0A
ko04340	Hedgehog signaling pathway	4(3.03%)	0.00189	0.0356352	gene1520,gene3082,gene6051,gene8570,	K01357,K00182,K00444,K00312,	http://www.kegg.jp/kegg-bin/show_pathway?scale=1.0&query=&map=ko04340&use=reference&multi_query=K01357+blue%0D%0AK00182+red%0D%0AK00444+red%0D%0AK00312+red%0D%0A
ko05200	Pathways in cancer	19(14.39%)	9.99e-07	0.000202802	gene10262,gene11216,gene11523,gene13093,gene1520,gene15686,gene16360,gene16391,gene16445,gene20333,gene23092,gene24950,gene2524,gene26720,gene3082,gene5538,gene6051,gene6881,gene8570,	K04379,K03868,K08774,K02375,K01357,K01388,K06246,K11987,K06244,K06481,K06240,K05449,K02649,K00182,K09487,K00444,K04358,K00312,	http://www.kegg.jp/kegg-bin/show_pathway?scale=1.0&query=&map=ko05200&use=reference&multi_query=K04379+red%0D%0AK03868+blue%0D%0AK08774+red%0D%0AK02375+red%0D%0AK01357+blue%0D%0AK01388+red%0D%0AK06246+red%0D%0AK11987+red%0D%0AK06244+red%0D%0AK06481+red%0D%0AK06240+red%0D%0AK05449+green%0D%0AK02649+blue%0D%0AK00182+red%0D%0AK09487+red%0D%0AK00444+red%0D%0AK04358+red%0D%0AK00312+red%0D%0A
ko05145	Toxoplasmosis	6(4.55%)	0.0053	0.0489358	gene16360,gene16445,gene20099,gene22894,gene23092,gene2524,	K06246,K06244,K04433,K06752,K06240,K02649,	http://www.kegg.jp/kegg-bin/show_pathway?scale=1.0&query=&map=ko05145&use=reference&multi_query=K06246+red%0D%0AK06244+red%0D%0AK04433+blue%0D%0AK06752+blue%0D%0AK06240+red%0D%0AK02649+blue%0D%0A
ko04917	Prolactin signaling pathway	5(3.79%)	0.00265	0.0356352	gene10262,gene14859,gene18194,gene19948,gene2524,	K04379,K17101,K08521,K04696,K02649,	http://www.kegg.jp/kegg-bin/show_pathway?scale=1.0&query=&map=ko04917&use=reference&multi_query=K04379+red%0D%0AK17101+blue%0D%0AK08521+blue%0D%0AK04696+red%0D%0AK02649+blue%0D%0A
ko04390	Hippo signaling pathway	8(6.06%)	0.00117	0.0296449	gene13093,gene1520,gene24051,gene3082,gene6051,gene6830,gene8570,gene9868,	K02375,K01357,K03982,K00182,K00444,K09782,K00312,K06827,	http://www.kegg.jp/kegg-bin/show_pathway?scale=1.0&query=&map=ko04390&use=reference&multi_query=K02375+red%0D%0AK01357+blue%0D%0AK03982+red%0D%0AK00182+red%0D%0AK00444+red%0D%0AK09782+red%0D%0AK00312+red%0D%0AK06827+red%0D%0A
ko00524	Butirosin and neomycin biosynthesis	1(0.76%)	0.00334	0.0356352	gene11449,	K00844,	http://www.kegg.jp/kegg-bin/show_pathway?scale=1.0&query=&map=ko00524&use=reference&multi_query=K00844+red%0D%0A
ko05323	Rheumatoid arthritis	5(3.79%)	0.00525	0.0489358	gene10262,gene11517,gene15686,gene1627,gene22894,	K04379,K02147,K01388,K06538,K06752,	http://www.kegg.jp/kegg-bin/show_pathway?scale=1.0&query=&map=ko05323&use=reference&multi_query=K04379+red%0D%0AK02147+blue%0D%0AK01388+red%0D%0AK06538+red%0D%0AK06752+blue%0D%0A
ko05133	Pertussis	5(3.79%)	0.00216	0.0356352	gene10262,gene14601,gene17295,gene5951,gene5953,	K04379,K04001,K10155,K01330,K01331,	http://www.kegg.jp/kegg-bin/show_pathway?scale=1.0&query=&map=ko05133&use=reference&multi_query=K04379+red%0D%0AK04001+blue%0D%0AK10155+red%0D%0AK01330+blue%0D%0AK01331+blue%0D%0A
ko04012	ErbB signaling pathway	6(4.55%)	0.000801	0.027115	gene11523,gene24814,gene2524,gene6829,gene6830,gene7457,	K08774,K05455,K02649,K09784,K09782,K08523,	http://www.kegg.jp/kegg-bin/show_pathway?scale=1.0&query=&map=ko04012&use=reference&multi_query=K08774+red%0D%0AK05455+red%0D%0AK02649+blue%0D%0AK09784+red%0D%0AK09782+red%0D%0AK08523+red%0D%0A
ko04710	Circadian rhythm	3(2.27%)	0.00279	0.0356352	gene10618,gene11216,gene3308,	K08532,K03868,K08534,	http://www.kegg.jp/kegg-bin/show_pathway?scale=1.0&query=&map=ko04710&use=reference&multi_query=K08532+red%0D%0AK03868+blue%0D%0AK08534+blue%0D%0A
ko05204	Chemical carcinogenesis	5(3.79%)	0.00137	0.0309683	gene16391,gene22619,gene22621,gene24117,gene3034,	K11987,K00799,K07424,	http://www.kegg.jp/kegg-bin/show_pathway?scale=1.0&query=&map=ko05204&use=reference&multi_query=K11987+red%0D%0AK00799+blue%0D%0AK07424+blue%0D%0A
ko04610	Complement and coagulation cascades	5(3.79%)	0.00248	0.0356352	gene14601,gene18015,gene24051,gene5951,gene5953,	K04001,K03985,K03982,K01330,K01331,	http://www.kegg.jp/kegg-bin/show_pathway?scale=1.0&query=&map=ko04610&use=reference&multi_query=K04001+blue%0D%0AK03985+red%0D%0AK03982+red%0D%0AK01330+blue%0D%0AK01331+blue%0D%0A
ko04510	Focal adhesion	9(6.82%)	0.00317	0.0356352	gene15696,gene16360,gene16445,gene20333,gene23092,gene24950,gene2524,gene26720,gene5384,	K05450,K06246,K06244,K06481,K06240,K05449,K02649,K06583,	http://www.kegg.jp/kegg-bin/show_pathway?scale=1.0&query=&map=ko04510&use=reference&multi_query=K05450+blue%0D%0AK06246+red%0D%0AK06244+red%0D%0AK06481+red%0D%0AK06240+red%0D%0AK05449+green%0D%0AK02649+blue%0D%0AK06583+blue%0D%0A
ko05222	Small cell lung cancer	7(5.30%)	0.000187	0.0094751	gene16360,gene16391,gene16445,gene20333,gene21573,gene23092,gene2524,	K06246,K11987,K06244,K06481,K01522,K06240,K02649,	http://www.kegg.jp/kegg-bin/show_pathway?scale=1.0&query=&map=ko05222&use=reference&multi_query=K06246+red%0D%0AK11987+red%0D%0AK06244+red%0D%0AK06481+red%0D%0AK01522+blue%0D%0AK06240+red%0D%0AK02649+blue%0D%0A
ko05217	Basal cell carcinoma	5(3.79%)	0.000423	0.0171661	gene13093,gene1520,gene3082,gene6051,gene8570,	K02375,K01357,K00182,K00444,K00312,	http://www.kegg.jp/kegg-bin/show_pathway?scale=1.0&query=&map=ko05217&use=reference&multi_query=K02375+red%0D%0AK01357+blue%0D%0AK00182+red%0D%0AK00444+red%0D%0AK00312+red%0D%0A
ko04145	Phagosome	10(7.58%)	0.000132	0.0089122	gene11517,gene1762,gene20333,gene22059,gene22894,gene23812,gene5063,gene5064,gene5068,gene5951,	K02147,K13884,K06481,K07375,K06752,K13882,K07374,K01330,	http://www.kegg.jp/kegg-bin/show_pathway?scale=1.0&query=&map=ko04145&use=reference&multi_query=K02147+blue%0D%0AK13884+red%0D%0AK06481+red%0D%0AK07375+red%0D%0AK06752+blue%0D%0AK13882+red%0D%0AK07374+red%0D%0AK01330+blue%0D%0A
ko04668	TNF signaling pathway	7(5.30%)	0.000992	0.0287576	gene10262,gene16391,gene16601,gene17676,gene19948,gene20099,gene2524,	K04379,K11987,K05419,K10048,K04696,K04433,K02649,	http://www.kegg.jp/kegg-bin/show_pathway?scale=1.0&query=&map=ko04668&use=reference&multi_query=K04379+red%0D%0AK11987+red%0D%0AK05419+red%0D%0AK10048+blue%0D%0AK04696+red%0D%0AK04433+blue%0D%0AK02649+blue%0D%0A
